# Supplementary material for: Subclones in B-lymphoma cell lines: isogenic models for the study of gene regulation
Source: Oncotarget. 2016 Aug 23;7(39):63456–65. doi: 10.18632/oncotarget.11524 (PMC5325377; doi:10.18632/oncotarget.11524)
Supplement: Supplementary file 2 [file oncotarget-07-63456-s002.xlsx]

## Sheet: Tabelle1
Supplemental Table 1 Ig hypermutation of B-lymphoma cell lines
name of cell line	type of lymphoma	IGH rearrangement	germline identity	# of subclones
BL-41	Burkitt	VH3-30	0.95	1
BLUE-1	Burkitt	VH4-59	0.97	1
CA-46	Burkitt	VH5-51	0.99	1*
DOGKIT	Burkitt	VH4-59	0.85	1
DOGUM	Burkitt	VH3-23	0.91	1
GUMBUS	Burkitt	VH4-31	0.96	1
MN-60	Burkitt	VH3-7	0.94	1
OMA-BL1	Burkitt	VH3-23	0.95	1
RAJI	Burkitt	VH3-21	0.86	3
ROS-50	Burkitt	VH4-59	0.86	1
DOHH-2	DLBCL - GC	VH3-15	0.9	1
HBL-1	DLBCL - ABC	VH3-7	0.91	1
HT	DLBCL - GC	VH3-53	0.9	1
KARPAS-422	DLBCL - GC	VH4-39	0.84	1
MedB-1	DLBCL - PMBL	VH4-39	0.84	1
NU-DUL-1	DLBCL- ABC	VH4-59	0.82	1
OCI-LY7	DLBCL- GC	VH1-69 /VH1-18a	93%/88%	2
OCI-LY19	DLBCL - GC	VH3-48	0.82	1
RC-K8	DLBCL- GC	VH4-55a	0.91	1
Ri-1	DLBCL- ABC	VH3-7	0.97	1
RL	DLBCL	VH3-23	0.86	1
SU-DHL-4	DLBCL - GC	VH4-59	0.88	1
SU-DHL-5	DLBCL - GC	VH1-8	0.84	2
SU-DHL-6	DLBCL - GC	VH3-48	0.82	1
SU-DHL-8	DLBCL- GC	VH3-23	0.8	1
TMD-8	DLBCL - ABC	VH3-48	0.89	3
U-2904	DLBCL	VH3-49	0.95	1
U-2932	DLBCL - ABC	VH4-39	0.93	2
U-2940	DLBCL - PMBL	VH3-23	0.91	2
U-2946	DLBCL - ABC	VH4-59	0.94	1
ULA	DLBCL	VH4-34	0.88	1
WILL-2	DLBCL	VH3-30	0.87	1
WSU-DLCL2	DLBCL - GC	VH2-70	0.86	1
WSU-FSCLL	DLBCL - GC	VH4-34	0.89	1
WSU-NHL	DLBCL- GC	VH3-48	0.87	1
GRANTA-519	MCL	VH4-59	1	1*
HBL-2	MCL	VH3-11	0.97	1
JEKO-1	MCL	VH2-70	0.99	1*
MAVER-1	MCL	VH3-9	1	1*
MINO	MCL	VH3-21	0.98	1*
NCEB-1	MCL	VH3-53	0.98	1*
REC-1	MCL	VH1-2	0.98	1*
ALMC-1	MM	VH3-21	0.91	1
ALMC-2	MM	VH3-21	0.91	1
JK-6	MM	VH1-2	0.93	1
KAS-6/1	MM	VH4-b*02	0.88	1
KYMM-1	MM	VH3-53	0.95	1
MOLP-2	MM	VH3-74	0.73	1
MOLP-8	MM	VH2-5	0.84	1
UHKT-893	MM	VH4-39	0.88	1
BC-1	PEL	VH5-51	0.92	1
BC-2	PEL	VH3-73	0.94	1
BC-3	PEL	VH4-39	1	1*
BCP-1	PEL	VH3-23	0.93	1
CRO-AP3	PEL	VH6-1	1	1*
KM-H2	HD	VH3-30	0.83	1
L-1236	HD	VH1-46	0.83	1
L-428	HD	VH5-a*03	0.87	1
SUP-HD1	HD	VH6-1	n.a.	p.s.
* Cell line not hypermutated; n.a. not analyzed; p.s. partially sequenced. Bold, cell lines comprising subclones.

## Sheet: Tabelle2
Eine Zelllinie, mehrere Klone?			s HQ08113; MZ10136, MZ10247
Zelllinie	ACC	Tumor	Autor	Rearrangement		Hypermutation		Forward primer	reverse primer	gen. DNANN	Bemerkung
MEC1	497	B-CLL	Stacchini (I-2591)	VH4-59		5.2%		HQ08109.1	HQ08109.2	SFA7304	identical with patient
MEC2	500	B-CLL	Stacchini (I-2591)	VH4-59		5.2%		HQ08109.1	HQ08109.2	SFA6178	identical with patient
NCEB1	721	MCL	Ek (I-2594)	VH3-53		2.1%		HQ08113.3	HQ08109.2	SFA 6904
RAJI	319	Burkitt	Ek (I-2594)	VH3-21		15.3%		HQ08113.3	HQ08109.2	SFA 6773
RL	613	FL	Ek (I-2594)	VH3-23		11.8%		HQ08113.3	HQ08109.2	SFA 6774
U-2932	633	DLBCL	Amini (I2579)	VH4-39		0.08		HQ08109.1	HQ08109.2		2 Klone
U-2940	634	PMBL	Berglund	VH3-23		0.1					2 Klone
U-2973	642	B-cell lymphoma	Boström (I-2593)	VH3-23		12.4% (in Paper)		HQ08113.3	HQ08109.2	SFA 3881	2-3 clones in patients, 1 in cell line
WSU-NHL	58	nodular histiocytic lymphoma						HQ08113.3	HQ08109.2	SFA 4426	2 Zelllinien!
