# Supplementary material for: Subclones in B-lymphoma cell lines: isogenic models for the study of gene regulation
Source: Oncotarget. 2016 Aug 23;7(39):63456–65. doi: 10.18632/oncotarget.11524 (PMC5325377; doi:10.18632/oncotarget.11524)
Supplement: Supplementary file 3 [file oncotarget-07-63456-s003.xlsx]

## Sheet: Tabelle1
Supplemental Table 2 Cell lines with bimodal surface markers
name of cell line	derivation	bimodal surface markers	stabile populations after sorting
HG3	CLL	CD5	yes
MOLP-2	MM	CD19	no
MOLT-14	T-ALL	TCR gamma/delta	no
MUTZ-8	AML	CD15	no
OCI-AML6	AML	CD15	no
OCI-LY19	B-NHL	CD10/CD20	no
RPMI-8402	T-ALL	CD7	no
U-2904	B-NHL	CD20	no
U-2932	B-NHL	CD20/CD38	yes
U-2973	B-NHL	CD20	no
WA-C3CD5+	CLL	CD5	no
WSU-NHL	B-NHL	CD20/CD80	cross-contaminated
Bold: "candidate biclonal" cell lines stably (> 4 weeks) express CD markers after sorting

## Sheet: Tabelle2
Sorten Zelllinien
cell line	bimodal surface markers
			Endergebnis				Versuch
HG-3 (ACC 765)	CD5		stabile Einzelklone (CD5 positive und CD5 negative)
CD5							MZ11042
MOLP-2 (ACC 607)	CD19		keine stabilen Klone; CD19-negative werden CD19-positiv.				MZ11204
CD19
MOLT-14 (ACC 437)	TCR gamma/delta
			Klone nicht stabil				MZ11178
MUTZ-8 (ACC 689)	CD15		Die CD15 negativen sind 8 Tage nach Sorten CD15 positiv geworden (MZ10290)
			Klone nicht stabil				MZ10290
OCI-AML6 (ACC 730)	CD15/CD117		keine stabilen Klone (MZ10161)				MZ10160/1
Population 3		nach 5 d nicht gewachsen					CD15-/CD117-
Population 4		nach 5 d gewachsen					CD15-/CD117+
Population 5		nach 5 d gewachsen					CD15+/CD117-
Population 6		nach 5 d gewachsen					CD15+/CD117+
OCI-LY3 (ACC 761)			Einzelklone nicht gewachsen				MZ11008
OCI-LY19 (ACC 528)	CD10/CD20						MZ10294
CD10/CD20 3 Populationen			laut Ig Hypermutationsmuster keine Klone (JR05299)
RPMI-8402 (ACC 290)	CD6/CD7		Keine stabilen Klone. Die CD7 negativen Klone bleiben nicht CD7 negativ MZ10187				MZ10186
CD6, CD7
U-2904 (ACC 768)	CD20		Klone nicht stabil				MZ11174
CD20
U-2932 (ACC 633)	CD20/CD38		stabil				MZ10104/208
CD20/CD38
R1 Einzelzellklone							MZ10322/334
R2 Einzelzellklone							MZ10324/336
R2 MSCV							MZ10324/336
R2 MSCV BCL6							MZ20320/244
T2 MSCV-BCL6 clone 24							MZ11037
U-2973 (ACC 642)	CD20		Klone nicht stabil				MZ11163
WA-C3CD5+ (ACC 769)	CD5
CD5+ und CD5-			zumindest 10 Tage stabile Populationen; Einzelzellsortierung nicht möglich.				MZ11047
WSU-NHL (ACC 58)	CD20/CD80		Zelllinie in Bank ersetzt, da mit 2. Linie kontaminiert: für Projekt nicht weiter verwendbar (MZ10158)				HQ08116/8 MZ10158
Population R3							CD20(+)/CD80-
Population R4							CD20+/CD80+
Ig Hypermutation plus single cell sorting:
OCI-LY3 (ACC 761)			Klone nicht gewachsen; weiß nicht warum überhaupt gesortet. Waren nicht im IgHypermuationsscreening.				MZ11008
OCI-LY7 (ACC 688)			Klone nach single cell sorting haben nur Klon A gefunden				MZ10328; MZ10340
SU-DHL-5 (ACC 571)			2 Klone; nach single cell sorting gewachsen				MZ10331
TMD-8			3 verschiedene Einzelklone; gewachsen				MZ10272
U-2940 (ACC 634)			nach Single cell sorting Klone nicht vereinzelt (beide Hypermutationsmuster)				MZ10260/270/308
