# Supplementary material for: Subclones in B-lymphoma cell lines: isogenic models for the study of gene regulation
Source: Oncotarget. 2016 Aug 23;7(39):63456–65. doi: 10.18632/oncotarget.11524 (PMC5325377; doi:10.18632/oncotarget.11524)
Supplement: Supplementary file 4 [file oncotarget-07-63456-s004.xls]

## Sheet: HG3
Supplemental Table 3 Subclone-characteristic mutations
CHROM	POS	REF	ALT	SYMBOL	HG3CD5n_cl1_g_GT	HG3CD5n_cl1_g_AD	HG3CD5n_cl41_b_GT	HG3CD5n_cl41_b_AD	HG3CD5n_cl48_b_GT	HG3CD5n_cl48_b_AD	HG3CD5p_cl7_y_GT	HG3CD5p_cl7_y_AD
1	6181201	C	G	CHD5	0/0	14/0	0/0	28/0	0/0	28/0	0/1	6/10
1	47501533	A	C	CYP4X1	0/0	64/0	0/0	68/0	0/0	81/0	0/1	37/45
1	92546164	G	A	BTBD8	0/0	23/0	0/1	17/10	0/1	19/18	0/0	21/0
1	238050813	C	A	ZP4	0/1	25/21	0/0	29/0	0/0	30/0	0/0	98/0
2	44101079	C	G	ABCG8	0/0	61/0	0/1	33/31	0/1	34/33	0/0	95/0
2	73717112	A	G	ALMS1	0/0	122/0	0/0	123/0	0/0	123/0	0/1	74/75
2	128367513	C	G	MYO7B	0/1	26/31	0/0	38/0	0/0	48/0	0/0	61/0
3	129017218	G	T	HMCES	0/0	52/0	0/1	30/26	0/1	18/25	0/0	62/0
4	1389156	T	C	CRIPAK	0/1	1/13	1/1	0/22	1/1	1/32	1/1	0/23
4	87080537	A	T	MAPK10	0/1	143/94	0/0	88/0	0/0	114/0	0/0	352/0
4	142154917	G	C	ZNF330	0/1	25/26	0/0	27/0	0/0	30/0	0/0	55/0
4	189012939	G	A	TRIML2	0/0	94/0	0/0	63/0	0/0	86/0	0/1	75/60
5	7717301	G	C	ADCY2	0/0	14/0	0/0	23/0	0/0	25/0	0/1	5/17
5	10509220	A	G	RP11-1C1.5	0/0	97/0	0/1	15/23	0/1	29/21	0/0	130/0
5	37294481	C	T	NUP155	0/1	24/16	0/0	31/0	0/0	37/0	0/0	46/0
5	102285285	C	A	PAM	0/0	17/1	0/1	16/6	0/1	5/6	0/1	12/11
5	122361558	G	C	PPIC	0/0	109/0	0/0	44/0	0/0	48/0	0/1	58/48
5	140201935	A	T	PCDHA5	0/0	64/0	0/0	85/0	0/0	95/0	0/1	47/52
5	150704887	C	A	SLC36A2	0/0	34/0	0/1	9/11	0/1	12/13	0/0	55/0
6	26032239	G	A	HIST1H3B	0/0	56/0	0/0	97/0	0/0	88/0	0/1	41/40
6	28876792	G	C	TRIM27	0/1	65/55	0/0	91/0	0/0	91/0	0/0	170/0
6	89816898	G	A	SRSF12	0/0	61/0	0/1	17/22	0/1	22/28	0/0	81/0
6	128297843	C	T	PTPRK	0/0	58/0	0/1	16/18	0/1	20/21	0/0	77/0
7	54636746	G	C	VSTM2A	0/0	29/0	0/1	18/15	0/1	10/12	0/0	42/0
7	72738749	A	G	TRIM50	1/1	0/47	1/1	0/22	1/1	0/21	0/1	3/82
7	141955412	C	A	PRSS58	0/0	30/0	0/0	25/0	0/0	47/0	0/1	22/15
8	24774862	A	C	NEFM	0/0	18/0	0/1	33/27	0/1	29/23	0/0	24/0
8	52733228	G	A	PCMTD1	0/1	14/6	0/1	18/2	0/1	15/2	0/0	21/1
8	104432617	C	T	DCAF13	0/0	72/0	0/0	91/0	0/0	75/0	0/1	42/38
9	33798017	A	G	PRSS3	0/1	26/161	1/1	3/79	1/1	9/97	1/1	26/242
9	34506816	C	A	DNAI1	0/0	64/0	0/1	24/26	0/1	46/27	0/0	94/0
9	34627813	C	T	ARID3C	0/0	45/0	0/0	53/0	0/0	59/0	0/1	23/20
9	125512321	C	A	OR1L6	0/1	47/39	0/0	109/0	0/0	131/1	0/0	102/0
10	52570828	G	T	A1CF	0/1	36/34	0/0	66/0	0/0	62/0	0/0	72/0
11	6150485	G	C	OR56B3P	0/0	66/0	0/0	62/0	0/0	74/0	0/1	43/46
11	26463593	T	A	ANO3	0/0	56/0	0/0	37/0	0/0	47/0	0/1	58/39
11	66002805	A	T	PACS1	0/1	41/32	0/0	83/0	0/0	98/0	0/0	109/0
11	75283084	C	T	SERPINH1	0/0	24/0	0/0	43/0	0/0	50/0	0/1	16/24
11	103814360	G	A	PDGFD	0/0	28/0	0/1	15/16	0/1	24/19	0/0	58/0
11	111888571	A	G	DIXDC1	0/0	89/0	0/0	85/0	0/0	99/1	0/1	71/70
12	10588647	A	G	KLRC2	1/1	5/90	0/1	11/12	0/1	7/6	0/1	10/107
12	31237978	C	T	DDX11	0/0	21/1	0/0	10/0	0/0	11/1	0/1	17/12
12	49420465	C	A	KMT2D	0/0	74/0	0/1	45/30	0/1	67/40	0/0	123/0
12	49420469	G	C	KMT2D	0/0	74/0	0/1	44/30	0/1	63/39	0/0	120/0
13	25021263	T	C	PARP4	0/1	34/13	0/0	24/2	0/0	29/2	0/1	28/5
13	99461625	C	A	DOCK9	0/0	99/0	0/0	48/0	0/0	46/0	0/1	70/57
14	23652007	C	G	SLC7A8	0/1	123/95	0/0	105/0	0/0	167/0	0/1	166/151
15	45399164	G	A	DUOX2	0/1	17/28	0/0	63/0	0/0	59/0	0/0	66/0
16	20335401	C	T	GP2	0/1	102/94	0/0	105/0	0/0	119/0	0/1	123/103
17	38510627	G	T	RARA	0/0	68/0	0/1	14/25	0/1	41/31	0/0	116/0
17	40695868	G	A	NAGLU	0/0	60/0	0/1	29/21	0/1	24/22	0/0	79/0
19	56185355	C	T	U2AF2	0/0	61/0	0/0	30/0	0/0	53/0	0/1	27/36
19	56719938	G	A	ZSCAN5C	0/0	15/1	0/1	30/4	0/1	37/4	0/1	14/7
GL000218.1	40716	C	T	AL354822.1	0/0	29/0	0/1	17/6	0/1	28/14	0/1	23/14
MT	15635	T	C	MT-CYB	0/1	73/47	0/0	123/0	0/0	94/0	0/0	114/0
X	44942828	G	T	KDM6A	1/1	0/27	0/0	25/0	0/0	23/0	1/1	1/32
X	105139444	G	A	NRK	1/1	1/46	0/0	59/0	0/0	68/0	0/0	47/0
X	107782992	C	T	COL4A5	0/0	19/0	0/0	40/0	0/0	30/0	1/1	0/28
Colors represent the clonal lineages: green (clone 1), blue (clones 41 and 48), yellow (clone 7).

## Sheet: SUDHL5
CHROM	POS	REF	ALT	SYMBOL	SU-DHL-5-A_GT	SU-DHL-5-A_AD	SU-DHL-5_B_GT	SU-DHL-5_B_AD
1	3649503	C	T	TP73	0/0	172/1	0/1	142/70
1	17086870	T	C	MST1L	0/1	26/11	0/0	23/1
1	39790369	A	G	MACF1	0/1	20/24	0/0	85/0
1	43396491	C	T	SLC2A1	0/1	65/54	0/0	158/0
1	55081746	C	T	FAM151A	0/0	31/0	0/1	17/9
1	101188788	G	A	VCAM1	0/0	73/0	0/1	37/27
1	145368518	C	T	NBPF10	0/0	16/1	0/1	10/7
1	148644408	A	G	PPIAL4E	1/1	0/18	0/1	1/11
1	149379389	T	G	LOC100996713	0/0	11/0	0/1	14/14
1	149783854	G	C	HIST2H2BF	0/0	85/0	0/1	51/20
1	149858876	C	G	HIST2H2AC	0/1	72/62	0/0	120/0
1	149859187	G	C	HIST2H2AB	0/0	209/0	0/1	138/72
1	179605009	A	T	TDRD5	0/1	3/9	0/0	25/0
1	203274808	G	C	BTG2	0/1	23/11	0/0	40/0
1	203276251	G	C	BTG2	0/1	45/38	0/0	73/5
1	204109237	C	T	ETNK2	0/0	76/0	0/1	44/27
1	226924713	C	T	ITPKB	0/1	78/73	0/0	143/0
1	247587425	C	T	NLRP3	0/0	74/0	0/1	59/36
2	29092631	T	A	TRMT61B	0/0	84/0	0/1	46/41
2	70037768	C	T	ANXA4	0/0	20/0	0/1	24/13
2	151900325	C	T	AC023469.1	0/0	109/1	0/1	70/44
2	152363451	A	T	NEB	0/1	7/13	0/0	19/0
2	211336779	G	A	LANCL1	0/1	33/21	0/0	75/0
2	241663446	C	T	KIF1A	0/0	41/0	0/1	31/13
3	42701316	T	A	ZBTB47	0/0	33/0	0/1	30/12
3	75714788	A	C	FRG2C	1/1	1/22	0/1	3/21
3	133292957	G	C	CDV3	0/0	85/0	0/1	38/19
4	435983	C	T	ZNF721	0/0	55/0	0/1	14/22
4	2181160	C	A	POLN	0/0	67/0	0/1	50/27
4	11401343	T	C	HS3ST1	0/0	92/0	0/1	58/39
4	85600075	G	A	WDFY3	0/1	18/7	0/0	55/0
4	144381531	C	T	GAB1	0/1	60/46	0/0	108/0
4	186544518	G	T	SORBS2	0/1	18/22	0/0	55/0
5	14330990	A	G	TRIO	0/1	74/66	0/0	125/0
5	23527239	C	G	PRDM9	1/1	1/11	0/1	2/13
5	127597451	T	C	FBN2	0/1	32/23	0/0	93/0
5	132334357	T	C	ZCCHC10	0/0	92/0	0/1	64/34
5	138356903	C	T	SIL1	0/1	18/15	0/0	37/0
5	174869940	G	A	DRD1	0/0	77/0	0/1	56/25
6	26056497	G	C	HIST1H1C	0/1	31/38	0/0	46/0
6	26157179	C	A	HIST1H1E	0/1	18/20	0/0	16/0
6	26158507	G	C	HIST1H2BD	0/1	59/42	0/0	52/0
6	26217245	G	C	HIST1H2AE	0/1	118/104	0/0	157/0
6	26234901	G	C	HIST1H1D	0/1	42/25	0/0	43/0
6	27100223	G	C	HIST1H2BJ	0/1	36/44	0/0	50/0
6	27114468	C	T	HIST1H2BK	0/1	40/28	0/0	46/0
6	27775358	C	G	HIST1H2BL	0/0	118/0	0/1	62/28
6	27858340	C	G	HIST1H3J	0/0	110/0	0/1	57/36
6	34123011	A	C	GRM4	0/0	60/0	0/1	41/17
6	35436763	C	G	RPL10A	0/1	15/16	0/0	20/0
6	54003020	C	T	MLIP	0/1	39/41	0/0	74/0
6	100390864	C	G	MCHR2	0/0	48/0	0/1	11/22
6	101847175	C	G	GRIK2	0/0	25/0	0/1	12/18
6	117246617	T	A	RFX6	1/1	0/43	0/0	61/0
6	159653380	GC	G	FNDC1	0/0	33/0	0/1	8/24
7	28995936	A	C	TRIL	0/0	117/0	0/1	95/43
7	80302714	T	C	CD36	0/0	19/0	0/1	19/12
7	103767321	T	A	ORC5	0/1	22/26	0/0	63/0
7	128117161	C	G	METTL2B	0/1	37/36	0/0	56/0
8	19263452	G	A	CSGALNACT1	0/1	48/37	0/0	99/0
8	90965660	T	G	NBN	0/1	21/38	0/0	58/0
8	144464039	G	C	RHPN1	0/1	16/13	0/0	39/0
8	144789982	C	T	CCDC166	0/1	45/40	0/0	76/0
11	9595617	G	C	WEE1	0/0	29/0	0/1	19/11
11	48328392	A	T	OR4S1	0/1	61/43	0/0	107/0
12	2797839	G	A	CACNA1C	0/1	124/66	0/0	177/0
12	14923720	C	T	HIST4H4	0/1	91/36	0/0	121/0
12	27933330	C	G	KLHL42	0/0	31/0	0/1	15/9
13	41239736	C	G	FOXO1	0/0	58/0	0/1	26/19
14	23447648	C	G	AJUBA	0/0	79/0	0/1	39/23
14	70925283	G	A	ADAM21	0/1	24/25	0/0	45/0
14	106321327	G	T	IGHM	1/1	0/21	0/0	28/0
15	42109861	C	G	MAPKBP1	0/1	31/41	0/0	75/0
15	65823025	T	G	PTPLAD1	0/0	97/0	0/1	62/30
15	65957686	G	A	DENND4A	0/0	98/0	0/1	71/31
16	11348882	C	G	SOCS1	0/0	90/0	0/1	54/32
16	28845985	A	C	ATXN2L	0/0	45/0	0/1	36/21
16	71008179	A	C	HYDIN	0/0	68/0	0/1	42/36
16	71406068	T	A	CALB2	0/0	49/0	0/1	43/17
17	10533672	C	T	MYH3	0/0	36/0	0/1	22/19
17	30380294	C	T	LRRC37B	0/1	57/66	0/0	137/0
17	33586665	G	A	SLFN5	0/1	32/38	0/0	93/0
18	8784096	G	C	SOGA2	0/1	45/62	0/0	115/0
19	11361641	G	A	DOCK6	0/1	14/18	0/0	37/0
20	1293396	A	G	SDCBP2	0/1	31/23	0/0	70/0
20	55840844	C	A	BMP7	0/0	69/0	0/1	49/31
20	55840953	G	A	BMP7	0/1	31/44	0/0	64/0
22	22730685	G	C	IGLV5-45	1/1	0/21	0/0	25/0
22	22730788	G	C	IGLV5-45	0/0	18/0	0/1	12/11
X	19021124	C	A	GPR64	0/0	42/0	0/1	23/16
X	134025530	A	T	MOSPD1	0/1	44/25	0/0	89/0
X	153599489	T	A	FLNA	0/1	26/19	0/0	43/0
X	154007561	T	A	MPP1	0/0	64/0	0/1	42/44

## Sheet: TMD8
CHROM	POS	REF	ALT	SYMBOL	TMD-8-A_GT	TMD-8-A_AD	TMD-8_B_GT	TMD-8_B_AD	TMD-8_C_GT	TMD-8_C_AD
1	227256386	G	A	CDC42BPA	0/1	9/7	0/0	10/0	0/1	21/10
2	60780363	G	A	BCL11A	0/1	11/9	0/0	29/0	0/0	12/0
2	97820464	G	T	ANKRD36	0/0	55/0	0/0	49/0	0/1	24/9
3	38524691	G	T	ACVR2B	0/1	49/37	0/0	78/0	0/0	60/0
3	52940149	C	A	SFMBT1	0/0	88/0	0/0	78/0	0/1	50/41
3	151164798	G	A	IGSF10	0/1	55/42	0/0	127/0	0/0	111/0
6	32725625	T	C	HLA-DQB2	0/1	2/19	1/1	1/20	0/1	3/23
7	8062165	C	T	GLCCI1	0/1	28/29	0/0	49/0	0/0	57/0
7	51096941	T	C	COBL	0/1	53/55	0/0	109/0	0/0	95/0
7	72727071	C	T	TRIM50	0/1	35/43	0/0	65/0	0/0	71/0
7	76126737	C	T	DTX2	0/1	18/6	0/1	33/13	0/0	33/2
10	23326314	C	T	ARMC3	0/1	33/40	0/0	68/0	0/0	70/0
10	118425185	T	G	C10orf82	0/0	42/0	0/0	65/0	0/1	28/22
11	64645734	C	T	EHD1	0/1	82/90	0/0	145/0	0/0	168/0
12	98880901	TA	T	RP11-181C3.1	1/1	3/31	0/1	8/35	1/1	4/40
13	25021245	A	G	PARP4	0/1	4/21	1/1	4/30	1/1	2/32
16	1278767	C	T	TPSB2	0/1	3/14	1/1	2/36	0/1	2/14
16	84127339	G	A	MBTPS1	0/0	81/0	0/1	55/48	0/0	75/0
17	10219333	CTA	C	MYH13	0/1	33/17	0/0	67/0	0/0	92/0
17	38854804	G	A	KRT24	0/0	52/0	0/1	27/16	0/0	62/0
17	42334726	G	T	SLC4A1	0/0	75/0	0/0	90/0	0/1	45/44
19	9063087	G	T	MUC16	0/0	54/0	0/1	30/33	0/0	75/0
19	43860251	G	A	CD177	1/1	0/17	1/1	0/17	0/1	1/14
19	43860255	T	G	CD177	1/1	0/17	1/1	0/17	0/1	1/14
20	42200764	G	T	SGK2	0/1	14/13	0/0	24/0	0/0	27/0
GL000205.1	117787	G	A	AC011841.1	0/0	32/0	0/1	18/14	0/1	30/4

## Sheet: U2932
CHROM	POS	REF	ALT	SYMBOL	U2932R1_GT	U2932R1_AD	U2932R2_GT	U2932R2_AD
1	20680552	G	T	VWA5B1	0/1	42/29	0/0	98/0
1	38082266	T	G	RSPO1	0/0	130/2	0/1	63/60
1	152079910	C	T	TCHH	0/1	88/123	0/0	176/0
1	156046678	T	G	MEX3A	0/1	6/11	0/0	26/0
1	156703985	G	T	RRNAD1	0/0	109/0	0/1	58/52
1	158066517	C	T	LOC101928229	0/0	273/0	0/1	154/151
1	175049429	G	T	TNN	0/1	104/41	0/0	136/1
1	237054521	TG	T	MTR	0/1	27/15	0/0	48/0
2	107423193	G	C	ST6GAL2	0/0	55/0	0/1	49/61
2	110922305	G	A	NPHP1	0/0	24/1	0/1	33/40
2	129075877	G	T	HS6ST1	0/1	18/9	0/0	34/3
2	131221170	C	T	POTEI	1/1	0/23	0/1	30/18
2	143718328	G	A	KYNU	0/0	146/4	0/1	239/188
2	149226308	A	G	MBD5	1/1	0/46	0/1	39/43
2	152473911	C	G	NEB	1/1	2/24	0/1	53/39
2	163230011	T	C	KCNH7	1/1	0/32	0/1	46/26
2	165984284	C	T	SCN3A	1/1	0/33	0/1	56/51
2	173830304	G	T	RAPGEF4	0/0	84/0	0/1	44/34
2	196726507	T	A	DNAH7	0/0	75/0	0/1	36/44
2	203421032	G	A	BMPR2	0/1	73/61	0/0	220/0
2	210703962	G	A	UNC80	0/0	37/0	0/1	13/16
2	224642493	G	A	AP1S3	1/1	0/54	0/1	47/58
2	228855993	C	T	SPHKAP	1/1	2/45	0/1	48/43
2	238742718	A	G	RBM44	1/1	0/12	0/1	21/8
2	242063458	C	T	PASK	1/1	0/13	0/1	14/17
3	47163470	G	C	SETD2	0/1	55/46	0/0	114/0
3	55043415	G	T	CACNA2D3	0/1	114/101	1/1	0/114
3	56675692	G	C	FAM208A	0/1	49/50	0/0	55/0
3	58089761	C	T	FLNB	0/1	6/16	0/0	16/0
3	65342433	A	C	MAGI1	0/1	73/90	1/1	0/74
3	155571626	C	T	SLC33A1	0/0	31/0	0/1	31/29
4	69796934	T	G	UGT2A3	0/1	50/39	0/0	96/2
4	75248376	A	T	EREG	0/0	114/0	0/1	71/46
4	87735664	C	A	PTPN13	0/1	49/56	0/0	161/0
4	187518159	A	C	FAT1	0/1	80/100	0/0	201/0
4	190864371	G	A	FRG1	0/0	27/3	0/1	23/8
5	163300	C	T	PLEKHG4B	0/0	16/1	0/1	23/34
5	1083937	G	A	SLC12A7	1/1	2/18	0/1	28/20
5	15616111	C	G	FBXL7	0/0	16/2	0/1	15/18
5	33441246	G	T	TARS	1/1	0/26	0/1	27/39
5	37153871	G	T	C5orf42	0/0	82/4	0/1	103/65
5	74325249	G	C	GCNT4	0/1	62/50	0/0	114/0
5	113808794	A	T	KCNN2	0/0	90/0	0/1	65/50
5	122515881	C	G	PRDM6	0/1	17/15	0/0	57/0
5	141975008	C	G	FGF1	0/0	118/0	0/1	81/83
5	142680095	C	T	NR3C1	0/1	103/92	0/0	230/0
5	148206762	C	G	ADRB2	0/1	15/21	0/0	39/0
5	149792212	C	A	CD74	0/1	32/36	0/0	77/0
5	170876156	C	G	FGF18	0/1	41/40	0/0	117/0
6	70942453	G	A	COL9A1	0/1	17/19	0/0	61/0
6	72960070	T	C	RIMS1	0/0	197/1	0/1	123/125
6	76558122	A	T	MYO6	0/1	92/66	0/0	155/0
7	6018242	C	G	PMS2	0/1	32/13	0/0	66/0
7	143929434	G	C	OR2A42	1/1	0/21	0/1	3/21
8	1497818	A	C	DLGAP2	0/0	48/0	0/1	21/24
8	21982847	G	A	HR	0/1	26/18	0/0	21/0
8	23012437	A	G	TNFRSF10D	0/1	37/27	1/1	0/54
8	31012237	C	G	WRN	0/1	23/9	1/1	0/26
8	33246980	A	C	FUT10	0/0	47/0	1/1	0/46
8	56698905	G	A	TGS1	0/1	27/25	1/1	0/35
8	62415937	C	T	ASPH	0/1	86/88	0/0	86/1
8	77763248	G	A	ZFHX4	0/1	54/34	0/0	50/0
8	87229890	G	A	SLC7A13	0/1	14/24	1/1	0/46
8	95507105	C	T	KIAA1429	0/0	35/0	0/1	27/21
8	108509525	G	A	ANGPT1	0/1	63/53	0/0	71/0
8	117783975	C	T	UTP23	0/1	10/16	0/0	15/0
9	36583683	A	G	MELK	0/0	45/0	0/1	26/28
9	79323763	C	A	PRUNE2	0/0	63/5	0/1	50/46
9	131339121	A	G	SPTAN1	0/0	109/0	0/1	67/36
10	52103634	C	A	SGMS1	0/1	19/17	0/0	46/0
10	55826576	G	C	PCDH15	0/0	174/3	0/1	78/92
10	68040374	G	A	CTNNA3	0/0	11/0	0/1	15/9
10	72434530	G	A	ADAMTS14	0/0	41/0	0/1	58/43
10	72541754	C	T	TBATA	1/1	0/64	0/1	45/74
10	75532570	C	A	FUT11	1/1	0/42	0/1	20/49
10	99379394	C	T	MORN4	1/1	3/138	0/1	50/142
10	100185345	G	C	HPS1	0/0	21/0	0/1	12/14
10	113926224	A	G	GPAM	1/1	0/85	0/1	35/127
10	123848054	G	C	TACC2	1/1	0/46	0/1	39/48
10	123988931	G	C	TACC2	1/1	0/54	0/1	43/40
10	129902674	C	T	MKI67	1/1	0/27	0/1	30/34
11	1271020	A	G	MUC5B	0/0	178/0	0/1	83/96
11	11906050	G	C	USP47	0/1	47/36	0/0	45/0
11	12241788	T	G	MICAL2	0/1	56/43	0/0	44/0
11	22271905	A	G	ANO5	0/1	33/17	0/0	21/0
11	26620434	G	C	ANO3	0/1	82/78	1/1	1/94
11	55587130	A	G	OR5D18	0/1	95/74	0/0	200/1
11	56468750	T	C	OR9G1	0/1	160/68	0/0	289/0
11	61533563	C	T	MYRF	0/0	47/0	0/1	31/20
11	67352169	T	C	GSTP1	0/1	79/71	0/0	171/0
11	94533444	G	A	AMOTL1	0/1	67/70	0/0	95/0
11	94731822	C	G	KDM4D	0/1	74/78	0/0	89/0
12	9007414	G	T	A2ML1	0/0	35/0	0/1	13/13
12	31237978	C	T	DDX11	0/1	19/12	0/0	26/0
12	50867237	G	C	LARP4	0/0	55/0	0/1	44/28
12	53070211	C	A	KRT1	0/1	65/44	0/0	118/0
12	108939057	C	A	SART3	0/1	62/44	0/0	162/0
12	110931011	A	G	VPS29	0/1	75/62	0/0	160/0
13	88328748	C	T	SLITRK5	0/0	187/0	0/1	62/59
14	38218548	G	A	TTC6	1/1	0/12	0/1	15/10
14	38679271	A	T	SSTR1	0/0	61/1	0/1	70/55
14	65198157	C	T	PLEKHG3	0/1	16/35	1/1	0/26
14	70634200	T	C	SLC8A3	0/1	46/48	1/1	1/48
15	28267708	G	C	OCA2	0/1	87/73	0/0	203/0
15	51783924	C	A	DMXL2	0/0	46/1	0/1	30/26
15	63866567	A	T	USP3	0/0	37/2	0/1	21/31
15	68603681	C	T	ITGA11	0/1	7/9	0/0	42/0
15	83561465	T	A	HOMER2	0/1	69/51	0/0	121/0
16	3651152	G	A	SLX4	0/1	76/41	0/0	138/0
16	22132858	G	A	VWA3A	0/1	42/27	0/0	107/0
16	77353847	C	T	ADAMTS18	0/0	68/0	0/1	40/53
17	5038555	T	G	USP6	0/0	125/0	0/1	70/44
17	11648165	G	C	DNAH9	0/1	19/21	0/0	48/0
17	12013733	T	G	MAP2K4	0/1	15/15	0/0	14/0
17	38324135	G	C	CASC3	0/0	87/0	0/1	73/60
17	39502914	A	T	KRT33A	0/0	39/0	0/1	22/37
17	66890324	G	A	ABCA8	0/1	9/11	0/0	18/0
17	79410315	G	T	RP11-1055B8.7	0/1	24/20	0/0	78/0
19	282753	G	A	PPAP2C	0/1	47/27	0/0	46/0
19	2877320	C	T	ZNF556	0/1	115/48	0/0	86/0
19	11527628	C	T	RGL3	0/1	37/25	0/0	71/0
19	11892255	G	C	ZNF441	0/1	42/37	1/1	2/61
19	36940213	T	C	ZNF566	0/1	17/13	0/0	93/0
19	37005822	C	G	ZNF260	0/0	77/0	0/1	47/146
19	41744056	G	A	AXL	0/0	24/0	0/1	11/42
19	43860251	G	A	CD177	1/1	0/13	0/1	1/21
19	43860255	T	G	CD177	1/1	0/11	0/1	1/19
19	43865692	G	A	CD177	0/1	20/12	0/0	13/0
19	43983666	G	A	PHLDB3	0/1	32/47	1/1	0/37
19	44605324	A	G	ZNF224	0/1	46/53	0/0	65/0
19	49001292	G	A	LMTK3	0/0	122/2	0/1	73/47
19	52000666	C	G	SIGLEC12	0/0	57/0	0/1	18/31
19	55870541	G	T	FAM71E2	0/0	241/1	0/1	85/92
20	1918023	C	T	SIRPA	0/1	25/15	0/0	40/0
20	23375583	C	G	NAPB	0/0	179/0	0/1	108/117
20	43438869	T	A	RIMS4	0/0	80/0	0/1	35/45
20	51871173	G	C	TSHZ2	0/0	122/0	0/1	92/86
20	55758909	A	C	BMP7	0/1	40/28	0/0	76/1
20	57429581	G	C	GNAS	0/1	31/26	0/0	59/0
X	48121210	C	T	SSX1	0/0	15/0	1/1	0/24
X	79932860	G	C	BRWD3	1/1	1/17	0/1	13/15
X	100746671	T	C	ARMCX4	0/0	32/0	0/1	57/38
X	106016268	A	T	RNF128	0/0	89/0	0/1	88/84
X	106221389	T	C	MORC4	0/0	58/0	0/1	59/41
X	107816849	G	C	COL4A5	0/0	33/0	0/1	59/41
X	109694483	C	A	RGAG1	1/1	3/107	0/0	227/0
X	119387919	G	A	ZBTB33	0/0	90/1	1/1	2/132
