# Supplementary material for: Subclones in B-lymphoma cell lines: isogenic models for the study of gene regulation
Source: Oncotarget. 2016 Aug 23;7(39):63456–65. doi: 10.18632/oncotarget.11524 (PMC5325377; doi:10.18632/oncotarget.11524)
Supplement: Supplementary file 5 [file oncotarget-07-63456-s005.xlsx]

## Sheet: je 3 Mutationen
Mutationen, die in den CD5-, nicht aber in den CD5+ HG-3 Klonen auftreten:				ARMS Assay (PCR)		ARMS Assay (Real-time)		Bemerkung
			Sequenzierungserg.	ARMS Oligos	Ergebnis
DUOX2 A566V	gCa/gTa	Versuch	Ergebnis	HQ08308.3/308.4 und 305.2
	Exom seq CD5- (clone 1)		wt/mu
	Direkte Seq (CD5- clone 1)	MZ11153	wt/mu	HQ08312/VH01024	wt/mu	HQ08314/17	wt/mu
	Direkte Seq (CD5- clone 2)	MZ11159	wt/wt			HQ08317	wt/wt
	Direkte Seq (CD5- clone 3)	MZ11159	wt/wt
	CD5 negative Population (nicht single cell gesorted)	MZ11180	wt/wt
		Versuch	Ergebnis
	Exom seq CD5+ (clone 7)		wt/wt
	direkte Seq (CD5+ clone 3)	MZ11153	wt/wt
	direkte Seq (CD5+ clone 5)	MZ11159	wt/wt			HQ08317	wt/wt
	direkte Seq (CD5+ clone 7)	MZ11159	wt/wt	HQ08312	wt/wt	HQ08314/17	wt/wt	mu PCR mit background; background wird geringer, wenn annealing auf 61 erhöht wird.
	CD5 positive (nicht single cell gesorted)	MZ11180	wt/wt
				ARMS Oligos	Ergebnis
ZNF330 G246A	gGa /gCa	Versuch	Ergebnis
	Exom seq CD5- (clone 1)		wt/mu
	Direkte Seq (CD5- clone 1)	MZ11180	wt/mu
	Direkte Seq (CD5- clone 2)	MZ11180	wt/wt
	Direkte Seq (CD5- clone 3)	MZ11180	wt/mu
	CD5 negative Population (nicht single cell gesorted)	MZ11169/180	wt/wt
		Versuch	Ergebnis
	Exom seq CD5+ (clone 7)		wt/wt
	direkte Seq (CD5+ clone 3)	MZ11180	wt/wt
	direkte Seq (CD5+ clone 5)	MZ11180	wt/wt
	direkte Seq (CD5+ clone 7)	MZ11180	wt/wt
	CD5 positive Population (nicht single cell gesorted)	MZ11169/180	wt/mu?
OR1L6 S65R	agC/agA	Versuch	Ergebnis
	Exom seq CD5- (clone 1)		wt/mu
	Direkte Seq (CD5- clone 1)	MZ11180	wt/mu
	Direkte Seq (CD5- clone 2)	MZ11180	wt/wt
	Direkte Seq (CD5- clone 3)	MZ11180	wt/mu
	CD5 negative Population (nicht single cell gesorted)	MZ11169/180	wt/wt
		Versuch	Ergebnis
	Exom seq CD5+ (clone 7)		wt/wt
	direkte Seq (CD5+ clone 3)	MZ11180	wt/wt
	direkte Seq (CD5+ clone 5)	MZ11180	wt/wt
	direkte Seq (CD5+ clone 7)	MZ11180	wt/wt
	CD5 positive Population (nicht single cell gesorted)	MZ11169/180	wt/mu
Mutationen, die in den CD5+, nicht aber in den CD5- HG-3 Klonen auftreten:
HIST1HB P17L	cCa/cTa	Versuch	Ergebnis
	Exom seq CD5- (clone 1)		wt/wt
	Direkte Seq (CD5- clone 1)	MZ11153	wt/wt
	Direkte Seq (CD5- clone 2)	MZ11159	wt/wt
	Direkte Seq (CD5- clone 3)	MZ11159	wt/wt
	CD5 negative Population (nicht single cell gesorted)	MZ11180	wt/wt
		Versuch	Ergebnis
	Exom seq CD5+ (clone 7)		wt/mu
	direkte Seq (CD5+ clone 3)	MZ11153	wt/mu
	direkte Seq (CD5+ clone 5)	MZ11159	wt/mu
	direkte Seq (CD5+ clone 7)	MZ11159	wt/mu
	CD5 positive Population (nicht single cell gesorted)	MZ11180	wt/mu
DIXDC1 K644E	Aaa/Gaa	Versuch	Ergebnis
	Exom seq CD5- (clone 1)		wt/wt
	Direkte Seq (CD5- clone 1)	MZ11153	wt/wt
	Direkte Seq (CD5- clone 2)	MZ11159	wt/wt
	Direkte Seq (CD5- clone 3)	MZ11159	wt/wt
	CD5 negative Population (nicht single cell gesorted)	MZ11180	wt/wt
		Versuch	Ergebnis
	Exom seq CD5+ (clone 7)		wt/mu
	direkte Seq (CD5+ clone 3)	MZ11153	wt/mu
	direkte Seq (CD5+ clone 5)	MZ11159	wt/mu
	direkte Seq (CD5+ clone 7)	MZ11159	wt/mu
	CD5 positive Population (nicht single cell gesorted)	MZ11180	wt/mu
				ARMS Assay		ARMS real-time
				ARMS Oligos
CYP4X1 H183P	cAc/cCc	Versuch	Ergebnis	HQ08304.5 und 309.2/309.2	Ergebnis		Ergebnis
	Exom seq CD5- (clone 1)		wt/wt
	Direkte Seq (CD5- clone 1)	MZ11180	wt/wt	HQ08311	wt/wt	HQ08314/317	wt/wt
	Direkte Seq (CD5- clone 2)	MZ11180	wt/wt			HQ08317	wt/wt
	Direkte Seq (CD5- clone 3)	MZ11180	wt/wt
	CD5 negative Population (nicht single cell gesorted)	MZ11169/180	wt/wt
		Versuch	Ergebnis
	Exom seq CD5+ (clone 7)		wt/mu
	direkte Seq (CD5+ clone 3)	MZ11180	wt/mu	VH01024 (wt PCR nicht geklappt 61°C zu hoch?)	mu
	direkte Seq (CD5+ clone 5)	MZ11180	wt/mu	VH01024 (wt PCR nicht geklappt 61°C zu hoch?)	mu	HQ08317	wt/mu
	direkte Seq (CD5+ clone 7)	MZ11180	wt/mu	HQ08311/VH01024	wt/mu	HQ08314/317	wt/mu
	CD5 positive Population (nicht single cell gesorted)	MZ11169/180	wt/mu

## Sheet: Tabelle1
Supplemental Table 4 Clonal composition of cell line HG3
	CAV1 aCc/aTc	SRSF12 Cgc/Tgc	SLC7A8 gaG/gaC	DIXDC1 Aaa/Gaa	HIST1H3B cCa/cTa	CYP4X1 cAc/cCc	OR1L6 agC/agA	ZNF330 gGa/gCa	DUOX2 gCa/gTa
	all clones	blue	yellow and green	yellow	yellow	yellow	green	green	green
CD5- clones:
clone 1	wt/mu	wt/wt	wt/mu	wt/wt	wt/wt	wt/wt	wt/mu	wt/mu	wt/mu
clone 2	wt/mu	wt/mu	wt/wt	wt/wt	wt/wt	wt/wt	wt/wt	wt/wt	wt/wt
clone 3	wt/mu	wt/wt	wt/mu	wt/wt	wt/wt	wt/wt	wt/mu	wt/mu	wt/wt
clone 11	wt/mu	wt/mu	wt/wt	wt/wt	wt/wt	wt/wt	wt/wt	wt/wt	wt/wt
clone 12	wt/mu	wt/mu	wt/wt	wt/wt	wt/wt	wt/wt	wt/wt	wt/wt	wt/wt
clone 13	wt/mu	wt/mu	wt/wt	wt/wt	wt/wt	wt/wt	wt/wt	wt/wt	wt/wt
clone 14	wt/mu	wt/mu	wt/wt	wt/wt	wt/wt	wt/wt	wt/wt	wt/wt	wt/wt
clone 15	wt/mu	wt/mu	wt/wt	wt/wt	wt/wt	wt/wt	wt/wt	wt/wt	wt/wt
clone 16	wt/mu	wt/mu	wt/wt	wt/wt	wt/wt	wt/wt	wt/wt	wt/wt	wt/wt
clone 17	wt/mu	wt/mu	wt/wt	wt/wt	wt/wt	wt/wt	wt/wt	wt/wt	wt/wt
clone 18	wt/mu	wt/mu	wt/wt	wt/wt	wt/wt	wt/wt	wt/wt	wt/wt	wt/wt
clone 19	wt/mu	wt/mu	wt/wt	wt/wt	wt/wt	wt/wt	wt/wt	wt/wt	wt/wt
clone 20	wt/mu	wt/mu	wt/wt	wt/wt	wt/wt	wt/wt	wt/wt	wt/wt	wt/wt
clone 21	wt/mu	wt/mu	wt/wt	wt/wt	wt/wt	wt/wt	wt/wt	wt/wt	wt/wt
clone 41	wt/mu	wt/mu	wt/wt	wt/wt	wt/wt	wt/wt	wt/wt	wt/wt	wt/wt
clone 42	wt/mu	wt/mu	wt/wt	wt/wt	wt/wt	wt/wt	wt/wt	wt/wt	wt/wt
clone 43	wt/mu	wt/mu	wt/wt	wt/wt	wt/wt	wt/wt	wt/wt	wt/wt	wt/wt
clone 44	wt/mu	wt/mu	wt/wt	wt/wt	wt/wt	wt/wt	wt/wt	wt/wt	wt/wt
clone 45	wt/mu	wt/mu	wt/wt	wt/wt	wt/wt	wt/wt	wt/wt	wt/wt	wt/wt
clone 47	wt/mu	wt/mu	wt/wt	wt/wt	wt/wt	wt/wt	wt/wt	wt/wt	wt/wt
clone 48	wt/mu	wt/mu	wt/wt	wt/wt	wt/wt	wt/wt	wt/wt	wt/wt	wt/wt
clone 49	wt/mu	wt/mu	wt/wt	wt/wt	wt/wt	wt/wt	wt/wt	wt/wt	wt/wt
clone 51	wt/mu	wt/mu	wt/wt	wt/wt	wt/wt	wt/wt	wt/wt	wt/wt	wt/wt
clone 52	wt/mu	wt/mu	wt/wt	wt/wt	wt/wt	wt/wt	wt/wt	wt/wt	wt/wt
clone 53	wt/mu	wt/mu	wt/wt	wt/wt	wt/wt	wt/wt	wt/wt	wt/wt	wt/wt
clone 54	wt/mu	wt/mu	wt/wt	wt/wt	wt/wt	wt/wt	wt/wt	wt/wt	wt/wt
clone 55	wt/mu	wt/mu	wt/wt	wt/wt	wt/wt	wt/wt	wt/wt	wt/wt	wt/wt
clone 56	wt/mu	wt/mu	wt/wt	wt/wt	wt/wt	wt/wt	wt/wt	wt/wt	wt/wt
clone 58	wt/mu	wt/mu	wt/wt	wt/wt	wt/wt	wt/wt	wt/wt	wt/wt	wt/wt
clone 59	wt/mu	wt/mu	wt/wt	wt/wt	wt/wt	wt/wt	wt/wt	wt/wt	wt/wt
	all clones	blue	yellow and green	yellow	yellow	yellow	green	green	green
	CAV1 aCc/aTc	SRSF12 Cgc/Tgc	SLC7A8 gaG/gaC	DIXDC1 Aaa/Gaa	HIST1H3B cCa/cTa	CYP4X1 cAc/cCc	OR1L6 agC/agA	ZNF330 gGa/gCa	DUOX2 gCa/gTa
CD5+ clones:
clone 3	wt/mu	wt/wt	wt/mu	wt/mu	wt/mu	wt/mu	wt/wt	wt/wt	wt/wt
clone 5	wt/mu	wt/wt	wt/mu	wt/mu	wt/mu	wt/mu	wt/wt	wt/wt	wt/wt
clone 7	wt/mu	wt/wt	wt/mu	wt/mu	wt/mu	wt/mu	wt/wt	wt/wt	wt/wt
clone 23	wt/mu	wt/wt	wt/mu	wt/wt	wt/wt	wt/wt	wt/mu	wt/mu	wt/wt
clone 24	wt/mu	wt/wt	wt/mu	wt/wt	wt/wt	wt/wt	wt/mu	wt/mu	wt/wt
clone 25	wt/mu	wt/wt	wt/mu	wt/mu	wt/mu	wt/mu	wt/wt	wt/wt	wt/wt
clone 26	wt/mu	wt/wt	wt/mu	wt/wt	wt/wt	wt/wt	wt/mu	wt/mu	wt/wt
clone 27	wt/mu	wt/wt	wt/mu	wt/mu	wt/mu	wt/mu	wt/wt	wt/wt	wt/wt
clone 28	wt/mu	wt/wt	wt/mu	wt/wt	wt/wt	wt/wt	wt/mu	wt/mu	wt/wt
clone 29	wt/mu	wt/wt	wt/mu	wt/wt	wt/wt	wt/wt	wt/mu	wt/mu	wt/wt
clone 30	wt/mu	wt/wt	wt/mu	wt/wt	wt/wt	wt/wt	wt/mu	wt/mu	wt/wt
clone 31	wt/mu	wt/wt	wt/mu	wt/mu	wt/mu	wt/mu	wt/wt	wt/wt	wt/wt
clone 32	wt/mu	wt/wt	wt/mu	wt/mu	wt/mu	wt/mu	wt/wt	wt/wt	wt/wt
clone 33	wt/mu	wt/wt	wt/mu	wt/wt	wt/wt	wt/wt	wt/mu	wt/mu	wt/wt
clone 61	wt/mu	wt/wt	wt/mu	wt/mu	wt/mu	wt/mu	wt/wt	wt/wt	wt/wt
clone 62	wt/mu	wt/wt	wt/mu	wt/mu	wt/mu	wt/mu	wt/wt	wt/wt	wt/wt
clone 63	wt/mu	wt/wt	wt/mu	wt/mu	wt/mu	wt/mu	wt/wt	wt/wt	wt/wt
clone 64	wt/mu	wt/wt	wt/mu	wt/mu	wt/mu	wt/mu	wt/wt	wt/wt	wt/wt
clone 65	wt/mu	wt/wt	wt/mu	wt/mu	wt/mu	wt/mu	wt/wt	wt/wt	wt/wt
clone 66	wt/mu	wt/wt	wt/mu	wt/mu	wt/mu	wt/mu	wt/wt	wt/wt	wt/wt
clone 67	wt/mu	wt/wt	wt/mu	wt/mu	wt/wt	wt/wt	wt/wt	wt/wt	wt/wt
clone 68	wt/mu	wt/wt	wt/mu	wt/mu	wt/mu	wt/mu	wt/wt	wt/wt	wt/wt
clone 69	wt/mu	wt/wt	wt/mu	wt/mu	wt/mu	wt/mu	wt/wt	wt/wt	wt/wt
clone 70	wt/mu	wt/wt	wt/mu	wt/mu	wt/wt	wt/wt	wt/wt	wt/wt	wt/wt
clone 71	wt/mu	wt/wt	wt/mu	wt/wt	wt/wt	wt/wt	wt/mu	wt/mu	wt/wt
clone 72	wt/mu	wt/wt	wt/mu	wt/mu	wt/mu	wt/mu	wt/wt	wt/wt	wt/wt
clone 77	wt/mu	wt/wt	wt/mu	wt/mu	wt/mu	wt/wt	wt/wt	wt/wt	wt/wt
clone 78	wt/mu	wt/wt	wt/mu	wt/wt	wt/wt	wt/wt	wt/mu	wt/mu	wt/wt
clone 79	wt/mu	wt/wt	wt/mu	wt/mu	wt/mu	wt/mu	wt/wt	wt/wt	wt/wt
clone 80	wt/mu	wt/wt	wt/mu	wt/mu	wt/mu	wt/mu	wt/wt	wt/wt	wt/wt
Clonal composition of cell line HG3 according to ARMS analysis of nine genes. Bold: single cell clones representing small subclones as depicted in Fig. 4A. Colors in the first column represent the lineage colors.
