# Supplementary material for: Subclones in B-lymphoma cell lines: isogenic models for the study of gene regulation
Source: Oncotarget. 2016 Aug 23;7(39):63456–65. doi: 10.18632/oncotarget.11524 (PMC5325377; doi:10.18632/oncotarget.11524)
Supplement: Supplementary file 6 [file oncotarget-07-63456-s006.xlsx]

## Sheet: Tabelle1
Supplemental Table 6 Sequence of ARMS primers
		sequence	PCR conditions	wt/mu in:	hg19	bp	AA	known SNP?
CAV1 aCc/aTc	wt F	5´- AAG TGT ACG ACG CGC AGA C - 3´	58°C, 35 cycles	all clones
	mu F	5´- AAG TGT ACG ACG CGC AGA T - 3´			ch7 116,166,685	415	T46I	no
	R	5´- GAC CAC GTC ATC GTT GAG G - 3´
CYP4X1 cAc/cCc	F	5´- GCA GCA CTC AGG ACA CAA G - 3´	61°C, 35 cycles	yellow
	wt R	5´- CCA GAG ACA TCG AGT TGA AGT - 3´			chr1 47,501,533	798	H183P	no
	mu R	5´- CCA GAG ACA TCG AGT TGA AGG - 3´
DIXDC1 Aaa/Gaa	F	5´- AAG CAG CTA TTG ATC GGG AAG - 3´	59°C, 35 cycles	yellow
	wt R	5´- CAA ACT CAG GAT CCA GTG CAT T - 3´			chr11 111,888,571	2227	K644E	no
	mu R	5´- CAA ACT CAG GAT CCA GTG CAT C - 3´
DUOX2 gCa/gTa	wt F	5´- CCC TCT CCC TCA GGT GC - 3´	61°C, 35 cycles	green
	mu F	5´- CCC TCT CCC TCA GGT GT - 3´			chr15 45,399,164	2078	A566V	no
	R	5´- CCG TCA GTT GTG AGC TGC T - 3´
HIST1H3B cCa/cTa	wt F	5´- CCG GCG GTA AAG CAC C - 3´	56.2°C, 35 cycles	yellow
	mu F	5´- CCG GCG GTA AAG CAC T - 3´			chr6 26,032,239	50	P17L	no
	R	5´- CCG GGC GGT AAC GGT G - 3´
OR1L6 agC/agA	F	5´- GTG CTC ATC ATC CCG GCC - 3´	55°C, 35 cycles	green
	wt R	5´- CAG ATA TCC ATG AAA GAC AAG ATG - 3´			chr9 125,512,321	195	S65R	no
	mu R	5´- CAG ATA TCC ATG AAA GAC AAG ATT - 3´
SLC7A8 gaG/gaC	F	5´- GAG GCT GGT TCC GGA GG - 3´	54.9°C 35 cycles	yellow, green
	wt R	5´- GGC ACT GAC CAA TCC GTT C - 3´			chr14 23,652,007	863	E39D	no
	mu R	5´- GGC ACT GAC CAA TCC GTT G - 3´
SRSF12 Cgc/Tgc	F	5´- CCT ATA GTA GAC GTT TAC ATT CC - 3´	54°C, 35 cyclces	blue
	wt R	5´- ATA AGC AAA TCC TCT TGG CCG - 3			chr6 89,816,898	339	R49C	no
	mu R	5´- ATA AGC AAA TCC TCT TGG CCA - 3´
ZNF330 gGa/gCa	F	5´- GCC TTG TAC TTG TCT GTC TTC - 3´	57°C, 35 cycles	green
	wt R	5´- AAG CAT CAT ACC CAG AAG GTC - 3´			chr4 142,154,917	965	G246A	no
	mu R	5´- AAG CAT CAT ACC CAG AAG GTG - 3´
Primers and conditions for ARMS assay. Bold: primers also used for genomic qPCR. Red: mutated base; brown: altered to optimize ARMS.
